# Supplementary material for: Formation of Oriented Nanowires from Mixed Metal Oxides
Source: Materials (Basel). 2023 Sep 27;16(19):6446. doi: 10.3390/ma16196446 (PMC10573213; doi:10.3390/ma16196446)
Supplement: Supplementary file 1 [file materials-16-06446-s001.zip]

Archive with 1 entries (1 files):
- materials-2602664-supplementary.pdf
